# Supplementary material for: Revaccination in Age-Risk Groups with Sputnik V Is Immunologically Effective and Depends on the Initial Neutralizing SARS-CoV-2 IgG Antibodies Level
Source: Vaccines (Basel). 2022 Dec 30;11(1):90. doi: 10.3390/vaccines11010090 (PMC9861797; doi:10.3390/vaccines11010090)
Supplement: Supplementary file 1 [file vaccines-11-00090-s001.zip]

Archive with 1 entries (1 files):
- vaccines-2081592-supplementary.pdf
